# Supplementary material for: Systematic Study of Different Types of Interactions in α-, β- and γ-Cyclodextrin: Quantum Chemical Investigation
Source: Molecules. 2024 May 8;29(10):2205. doi: 10.3390/molecules29102205 (PMC11124371; doi:10.3390/molecules29102205)
Supplement: Supplementary file 1 [file molecules-29-02205-s001.zip]

Archive with 1 entries (1 files):
- molecules-2993238-supplementary.pdf
